# Supplementary material for: Are Dietary Patterns Related to Cognitive Performance in 7-Year-Old Children? Evidence from a Birth Cohort in Friuli Venezia Giulia, Italy
Source: Nutrients. 2022 Oct 7;14(19):4168. doi: 10.3390/nu14194168 (PMC9571625; doi:10.3390/nu14194168)
Supplement: Supplementary file 1 [file nutrients-14-04168-s001.zip]

Archive with 1 entries (1 files):
- nutrients-1943036-supplementary.pdf
